# Supplementary material for: Development, Reliability and Validity of Engagement in Exercise Rehabilitation Scale for Patients with Stroke
Source: Nurs Rep. 2025 Aug 19;15(8):303. doi: 10.3390/nursrep15080303 (PMC12388844; doi:10.3390/nursrep15080303)
Supplement: Supplementary file 1 [file nursrep-15-00303-s001.zip]

Archive with 1 entries (1 files):
- nursrep-3738842-supplementary.pdf
